# Supplementary material for: Beyond community benefit: Unveiling hospitals’ comprehensive efforts to improve community health
Source: Health Aff Sch. 2025 May 5;3(5):qxaf062. doi: 10.1093/haschl/qxaf062 (PMC12050685; doi:10.1093/haschl/qxaf062)
Supplement: qxaf062_Supplementary_Data [file qxaf062_supplementary_data.zip]

Archive with 4 entries (4 files):
- HAS_coi_disclosure_SS.docx
- TAA_Appendix.Supplemental Material_HealthAffairsScholar.docx
- HAS_coi_disclosure_AS.docx
- HAS_coi_disclosure_cc.docx
